# Supplementary material for: “Climate Change and Health?”: Knowledge and Perceptions among Key Stakeholders in Puducherry, India
Source: Int J Environ Res Public Health. 2023 Mar 7;20(6):4703. doi: 10.3390/ijerph20064703 (PMC10048771; doi:10.3390/ijerph20064703)
Supplement: Supplementary file 1 [file ijerph-20-04703-s001.zip]

Archive with 1 entries (1 files):
- ijerph-2204573-supplementary.pdf
